# Supplementary material for: Urinary Cyclophilin A as Marker of Tubular Cell Death and Kidney Injury
Source: Biomedicines. 2021 Feb 20;9(2):217. doi: 10.3390/biomedicines9020217 (PMC7924181; doi:10.3390/biomedicines9020217)
Supplement: Supplementary file 1 [file biomedicines-09-00217-s001.zip]

Archive with 2 entries (2 files):
- biomedicines-1094170-suppl-tables (1).pdf
- Supplementary Figures (1).pdf
